# Supplementary material for: Celloscope: a probabilistic model for marker-gene-driven cell type deconvolution in spatial transcriptomics data
Source: Genome Biol. 2023 May 17;24:120. doi: 10.1186/s13059-023-02951-8 (PMC10190053; doi:10.1186/s13059-023-02951-8)
Supplement: Supplementary file 2 — Additional file 2: Table S1. Marker genes for the mouse brain dataset. [file 13059_2023_2951_MOESM2_ESM.csv]

ASC Slc1a3	Gja1	Atp1a2	Atp1b2	Bcan	Apoe	Cst3
CPC Ttr	1500015O10Rik	Calml4	Kl	Clic6	Folr1	Kcne2	F5	Prr32	Wfdc2	Slc4a5	Tmem72
DOPA Trh	Th	Lgr5	Iqsec3	Adcy8	Ptpro	Gad1	Rcn2	Nrip3
EC Cldn5	Ly6c1	Ly6a	Itm2a	Bsg	Slco1a4	Igfbp7	Slc2a1	Vwa1
GABA Gad1	Meis2	Ckb	Pcp4l1	Synpr	Gpsm1	Slc32a1	Camk2b
GABA-sub Tac1	Gpr88	Ppp1r1b	Arpp21	Pde10a	Adcy5	Rgs9	Tmem158	Pde1b	Drd1	Scn4b	Gnal	Ptpn5	Elmod1	St8sia3	Kcnab1	Syndig1l	Rasd2	Tesc	Lingo3	Nexn	Lrrc10b	Smpd3	Rarb	Ido1	Rxrg	Ngef	Rap1gap
GLUT Cck	Slc17a7	Nptx1	Olfm1	Lingo1	Sv2b	3110035E14Rik	Enc1	Nrn1	Dkk3	Fxyd7	Nell2	Lmo4	Adcy1	Tbr1	Zbtb18	Pde1a	Osbpl1a	Miat	Neurod6	Rtn4r	Mpped1	Neurod2	Satb2	Pgm2l1	Stx1a	Stmn2	Clstn1	Arhgdig	Scn1b	Gabbr2	Gabra1	Ly6e	Gm11549	Mical2	Vsnl1	Galnt9	Fam131a	Ncald	Syt13	Nrgn	1110008P14Rik	Tmem178	Nptxr	Cyfip2	Rph3a	Bsn	Mapk10	Rab6a	Sncb
MG Cst3	Hexb	C1qa	C1qb	Ctss	C1qc	Selplg	P2ry12	Tyrobp	Csf1r	Lgmn	Rplp1
OEG Apoe	Fabp7	S100a5	Ptn
OLG Plp1	Cldn11	Cnp	Cryab	Mal	Trf	Mag	Opalin	Ermn	Mog	Mobp	Qdpr	Mbp	Tspan2	Tmem88b	Fa2h	Ugt8a	Plekhb1
VLMC Slc6a13	Col1a2	Slc6a20a	Fmod	Slc22a6	Slc13a4	Gjb2	Aebp1	Ptgds
[truncated: 16 more columns]
