# Supplementary material for: Celloscope: a probabilistic model for marker-gene-driven cell type deconvolution in spatial transcriptomics data
Source: Genome Biol. 2023 May 17;24:120. doi: 10.1186/s13059-023-02951-8 (PMC10190053; doi:10.1186/s13059-023-02951-8)
Supplement: Supplementary file 3 — Additional file 3: Table S2. Marker genes for the mouse brain dataset. [file 13059_2023_2951_MOESM3_ESM.csv]

ASC Gpr37l1	Prdx6	Cst3	Nkain4	Tmem47	Bcan	Gstm1	Plpp3	Slc4a4	Sparcl1	Slc6a11	Slc25a18	Apoe	Gja1	Mt2	Mt1	Agt	2310022B05Rik	Glud1	Ndrg2	Clu	Ednrb	Atp1b2	Aldoc	Ntsr2	Mlc1	Pla2g7
CHOL Pld5	Tmem176b	Tac2	Cd63	Sncg	Chrna3	Kcnip1	Cygb	Amigo2	Fgf1
CPC 1500015O10Rik	Igfbp2	Kcnj13	F5	Lbp	Wfdc2	Col9a3	Prr32	Cldn2	Abca4	Col8a2	Msx1	Kl	Aqp1	Slc4a5	Tmem72	Folr1	Defb11	Calml4	Car12	Hemk1	Sostdc1	Slc16a8	Tuba1c	Kcne2	Clic6	Ttr
EC Fn1	B2m	Id1	Itm2a	Slc2a1	Abcb1a	Igfbp7	Flt1	Vwf	Ifitm3	Ptprb	Esam	Ramp2	Ly6a	Ly6c1	Cldn5	H2-D1	Epas1
GABA Ankrd63	Gpr88	Gpr83	Arpp21	Ppp1r1b	Pde1b
GLUT 3110035E14Rik	Rims1	Ogfrl1	Creg2	Fhl2	Slc39a10	Gls	Satb2	Tuba4a	Adora1	B3galt2	Kcnj9	Zbtb18	Plxna2	Cd34	Olfm1	Dnm1	1110008P14Rik	Kif5c	Tbr1	Chn1	Pde1a	Syt13	Slc1a2	D430041D05Rik	Itpka	Kcnip3	Atp9a	Cnksr2	Stmn2	Fam212b	Lmo4	Ak5	Ccl27a	Phf24	Gabbr2	Frrs1l	Slc24a2	Elavl4	Faah	Efhd2	Clstn1	Kcnab2	Pclo	Slc30a3	Sel1l3	Uchl1	Mapk10	Ephx4	Galnt9
GLUT_cortex Satb2	Pde1a	Slc30a3	Neurod6	Prkcg	Dkkl1	Dkk3	Rasl10a	Nov	Lypd1	Lhx2	Lamp5	Kcng1	Gm11549	Prss12	Wfs1	Lmo3	Hs3st2	Fezf2	Cpne4	Nxph3	Krt12	Myl4	Rgs14	Dbpht2	Igfbp6
DIM Shox2	Synpo2	Ptpn3	Prkcd	Ramp3	Tcf7l2
GRANULE Neurod6	Rasl10a	Nptx1	Lefty1	Fibcd1	Bhlhe22	Nr4a3	Lpl	Nr3c2	Spink8	Cabp7
MG Cst3	Fcer1g	P2ry12	Fcrls	Ctss	Olfml3	Laptm5	C1qb	C1qc	C1qa	Tmem119	Selplg	Tyrobp	Siglech	Cx3cr1	Ly86	Hexb	Lgmn	Trem2	Csf1r
OLG Tmbim1	Ptma	Efhd1	Cntn2	Csrp1	Phlda3	Tmem63a	1700047M11Rik	Tprn	Abca2	Fnbp1	Gsn	Tnfaip6	Ermn	Grb14	Cd82	Gatm	Mal	Gjb1	Plp1	Car2	Cldn11	Rnf13	Trim59	Hapln2	Cers2	Car14	Tspan2	Ugt8a	Slc44a1	Lpar1	Tmem125	Tmem88b	Qdpr	Gltp	Gjc3	Gng11	Gpr37	Sirt2	Ppp1r14a	Mag	Josd2	Plekhb1	Rhog	Ccp110	Fgfr2	Nkx6-2	Taldo1	Ado	Gamt
PEPTI Gpr101	Gabrq	Cited1	Irs4	Peg10	Asb4	Trh	Nts	Otp	Ngb	Dlk1	Baiap3
VLMC Ifitm3	Col3a1	Fmod	Cfh	Ptgds	Serping1	Slc13a3	Bmp7	Cp	S100a11	Spp1	Tgfbr3	Pcolce	Col1a2	Slc13a4	Slc6a13	Mgp	Emp3	Serpinh1	Ifitm2	Igf2	Gjb2	Islr	Aldh1a2	Rbp1	Slc6a20a	Aebp1	Efemp1	Vtn	Col1a1	Foxc1	Ogn	Dab2	Fbln1	Slc22a8	Slc22a6
[truncated: 91 more columns]
