# Supplementary material for: Celloscope: a probabilistic model for marker-gene-driven cell type deconvolution in spatial transcriptomics data
Source: Genome Biol. 2023 May 17;24:120. doi: 10.1186/s13059-023-02951-8 (PMC10190053; doi:10.1186/s13059-023-02951-8)
Supplement: Supplementary file 4 — Additional file 4: Table S3. Marker genes for the human prostate dataset. [file 13059_2023_2951_MOESM4_ESM.csv]

Bcells SEC62	ZNF207	GGA2	C5orf15	ODC1	EGR1	BRD4	PEA15	STAT6	HSPA4	CEBPB	FLII	HLA-DQB1	HLA-DPB1
Cytotoxic ARHGEF1	ZC3HAV1	SFPQ	IRF3	FAM134C	HNRNPA0	RING1	TRAC
DCs HLA-DPB1	CD9	CD44	TMSB10	GADD45B	GADD45A	DUSP5	ATF3	SPINT2	TACSTD2	HES4	HLA-DRB1
Endo LMCD1	SETD1A	WFDC1	VWF	ECE1	ITIH5	KLF2	RBPMS	A2M	SMTN
Epi CDH1	KRT18	ASS1	KRT8	KRT10
Fibro DCN	FBLN1	LTBP4	ISLR	PID1	PODN	APOD
Gamma.delta A2M	PSMC4	RC3H2	HNRNPUL1	PFN1	DR1	RALY	PSMB2	ARPC5L	CDC123	DUSP2	ARPC2	HNRNPF	PPP1CA	COX8A	PTP4A2	FAF1	DAXX	CLIC1
M1 HLA-DRB1	RNH1	FTL	UQCR11	MYH11	CD63	COX5B	ACTR2	EMILIN1	SCAMP2	S100A11	RELA	CALR	ANXA2	BCAP31	LAMP1	SEPP1
M2 FTL	CD63	LAMP1	TSPO	HPS1	CD81	ANXA11	OS9	CXCL8	BAIAP2	NOP10	S100A6
Monocytes SPEN	RHOA	PTGS2	MARK3	HADHA	STRN4	ASAH1	AKAP8	HMGCS1	HBEGF	TGFBI	AHNAK	VASP	CAPNS1	NOTCH2	FXYD6	IQGAP1	SEC11A	BCL10	TGOLN2	HNRNPU	MAP3K11	TMEM9B	PHLDA2	EWSR1	SRC	S100A10
Neutrophils CFLAR	SERPINB1	TNFRSF1A	UBE2B	IRF2BP2	STAT3	SOCS3	TOP1	DDX3X
NK PTP4A2	GTF3C1	WBP11	HNRNPL	EDF1	KPNB1	PRDX6	SF3B4	SON	SPON2	ANKRD11	KRT19	PJA2	BRD2
Tem S100A11	MKNK1	SRRT	NDUFB2	SF3A1	C19orf53	CDC37	JTB	BAG3	SEC24C	CD3E
Thelpers ARHGEF1	SFPQ	HNRNPU	SON	BAG3	DDX5	DNAJB1	TPT1	PPIA	SPTAN1
Tregs ATF3	ANXA2	TRIB2	LXN	HSP90AB1	SLC7A5	VEGFA	DUSP4	NR4A1	LGALS3	HPGD	SMAD3	TMEM63A
